# Supplementary material for: A dietary perspective of cat-human interactions in two medieval harbors in Iran and Oman revealed through stable isotope analysis
Source: Sci Rep. 2023 Jul 29;13:12316. doi: 10.1038/s41598-023-39417-7 (PMC10387063; doi:10.1038/s41598-023-39417-7)
Supplement: Supplementary file 1 — Supplementary Information. [file 41598_2023_39417_MOESM1_ESM.xlsx]

## Sheet: Sheet1
Supplementary Tables
A dietary perspective of cat-human interactions in two medieval harbors in Iran and Oman revealed through stable isotope analysis
Anastasia Brozou, Benjamin T. Fuller, Bea De Cupere, Anaïs Marrast, Hervé Monchot, Joris Peters, Katrien Van de Vijver, Olivier Lambert, Marcello A. Mannino, Claudio Ottoni, Wim Van Neer
*Corresponding authors:
Anastasia Brozou
E-mail: ana.brozou@gmail.com
Claudio Ottoni
E-mail: claudio.ottoni@uniroma2.it

## Sheet: Table S1 cats
Table S1: Isotopic results and sample information for the cats from the sites of Qalhât (QAL) and Siraf (SR). All analysed cat bones were from adult individuals, except for those indicated in column E as being subadult (sad) or juvenile (juv). All young individuals had already passed weaning age. A total of 28, out of 47, specimens yielded acceptable collagen. Highlighted samples produced no or i…
Lab ID	Sample ID	Taxon	Site register #	Material sampled	Dating	% Collagen Yield	%C	%N	C:N	δ13C	δ15N
MOS-2709	QALcat02*	Felis catus (cat)	B94/UF1898	humerus	14th-16th c. CE	2.00678	42.0997	15.2324	3.22312	-10.5984	16.6995
RICH-1383	QALcat03	Felis catus (cat)	B94/UF1735	axis	14th-16th c. CE	3.06709	24.7649	8.86219	3.26019	-12.866	16.6678
RICH-1384	QALcat04	Felis catus (cat)	B94/UF1735	femur	14th-16th c. CE	3.5	30.0986	11.9896	2.92878	-11.9244	17.1957
RICH-1385	QALcat05	Felis catus (cat)	B94/UF1722	humerus; juv	14th-16th c. CE	7.9682	31.3891	11.2087	3.26715	-14.1714	16.1429
MOS-961	QALcat09	Felis catus (cat)	B12/UF3113	humerus	14th-16th c. CE	12.7911	41.2201	14.7382	3.26295	-11.7666	16.9699
MOS-962	QALcat10	Felis catus (cat)	B2/UF393	humerus	14th-16th c. CE	4.6953	42.7505	15.018	3.32105	-11.5709	16.8095
MOS-2754	QALcat12*	Felis catus (cat)	B2/UF393	humerus; sad	14th-16th c. CE	1.86916	41.9189	14.5975	3.34887	-11.5033	17.3265
MOS-964	QALcat13	Felis catus (cat)	B2/UF393	humerus; juv	14th-16th c. CE	4.42238	36.911	12.6109	3.41473	-11.6912	18.7944
MOS-965	QALcat14	Felis catus (cat)	B2/UF393	humerus	14th-16th c. CE	1.97546	39.901	13.9085	3.34694	-11.3018	16.7461
MOS-2755	QALcat15*	Felis catus (cat)	B2/UF393	humerus	14th-16th c. CE	1.24083	41.4727	14.5591	3.32196	-11.6976	16.8997
MOS-2685	QALcat17*	Felis catus (cat)	B12-J-3113	jugal arch fragment	14th-16th c. CE	1.49655	43.0814	15.1526	3.31564	-11.3201	17.864
MOS-2686	QALcat19*	Felis catus (cat)	B12-J-3113	jugal arch fragment	14th-16th c. CE	9.49277	43.0661	15.5162	3.2368	-11.6673	17.2238
RICH-1346	SRcat01	Felis catus (cat)	B C-E 10 456 5535	humerus	8th-mid 9th c. CE	3.7619	29.2711	10.5398	3.24007	-11.7561	11.7913
RICH-1347	SRcat02	Felis catus (cat)	B B6 422 4027	tibia; sad	until 4th-5th c. CE	4.65	31.8462	11.3725	3.267	-12.3075	12.1622
RICH-1348	SRcat03	Felis catus (cat)	B F-H 12-13 367 4400	humerus	8th-mid 9th c. CE	0.269231	2.83108	0.848464	3.89284	-14.9275	9.15177
RICH-1349	SRcat04	Felis catus (cat)	without number	humerus	?	no collagen
RICH-1350	SRcat05	Felis catus (cat)	B C-E 10 367 4346	ulna	8th-mid 9th c. CE	no collagen
MOS-2719	SRcat06*	Felis catus (cat)	B C5 429 4272	tibia	8th-mid 9th c. CE	0.9	42.8119	15.1369	3.29833	-11.6124	12.0532
RICH-1352	SRcat07	Felis catus (cat)	B C5 429 4272	humerus	8th-mid 9th c. CE	no collagen
RICH-1353	SRcat08	Felis catus (cat)	B L6 304 369	humerus	8th-mid 9th c. CE	no collagen
RICH-1354	SRcat09	Felis catus (cat)	B H-I 10-11 367 4087	femur	8th-mid 9th c. CE	no collagen
RICH-1355	SRcat10	Felis catus (cat)	B F-H 12-13 367 4400	vertebra	8th-mid 9th c. CE	0.111111	11.593	3.19773	4.22959	-17.6064	11.965
MOS-2721	SRcat11*	Felis catus (cat)	B F15 512 2960	tibia	8th-mid 9th c. CE	0.2	37.5159	12.867	3.4002	-11.683	12.7021
MOS-2722	SRcat12*	Felis catus (cat)	B F15 512 2960	metatarsal	8th-mid 9th c. CE	0.7	41.4957	13.5423	3.57336	-12.7069	12.5338
RICH-1358	SRcat13	Felis catus (cat)	B B-E 15 341 2913	mandible	8th-mid 9th c. CE	no collagen
RICH-1359	SRcat14	Felis catus (cat)	B B-E 15 341 2913	humerus	8th-mid 9th c. CE	insufficient collagen
MOS-2723	SRcat15*	Felis catus (cat)	B B-E 15 341 2913	femur	8th-mid 9th c. CE	0.6	40.0701	14.2377	3.28205	-12.2419	13.1786
RICH-1361	SRcat16	Felis catus (cat)	B B-E 15 341 2913	femur	8th-mid 9th c. CE	insufficient collagen
RICH-1362	SRcat18	Felis catus (cat)	B H15 341 5820	humerus; sad	8th-mid 9th c. CE	1.33495	40.1593	14.1541	3.31017	-11.6319	11.966
RICH-1363	SRcat19	Felis catus (cat)	B H15 341 5820	humerus	8th-mid 9th c. CE	1.61538	21.2781	7.63874	3.2498	-12.2293	12.4725
RICH-1364	SRcat20	Felis catus (cat)	B H15 341 5820	radius	8th-mid 9th c. CE	insufficient collagen
RICH-1365	SRcat21	Felis catus (cat)	B H15 341 5820	ulna	8th-mid 9th c. CE	no collagen
RICH-1366	SRcat24	Felis catus (cat)	B H15 341 5820	tibia	8th-mid 9th c. CE	no collagen
RICH-1367	SRcat25	Felis catus (cat)	B C-E 11 342 4261	femur	8th-mid 9th c. CE	no collagen
RICH-1368	SRcat26	Felis catus (cat)	B G4 347 2509	ulna	8th-mid 9th c. CE	insufficient collagen
RICH-1369	SRcat27	Felis catus (cat)	B G4 347 2509	pelvis	8th-mid 9th c. CE	0.1	32.5014	10.6079	3.57452	-14.7761	11.9017
RICH-1370	SRcat28	Felis catus (cat)	B G4 347 2509	femur	8th-mid 9th c. CE	5.95477	33.1203	11.8619	3.25752	-12.7758	11.871
RICH-1371	SRcat29	Felis catus (cat)	B G4 347 2509	humerus	8th-mid 9th c. CE	1.26582	29.31	10.4078	3.28552	-12.8987	12.0006
RICH-1372	SRcat30	Felis catus (cat)	B G4 347 2509	tibia	8th-mid 9th c. CE	insufficient collagen
RICH-1373	SRcat32	Felis catus (cat)	B H-J 4 332A 4258	humerus	8th-mid 9th c. CE	insufficient collagen
RICH-1374	SRcat33	Felis catus (cat)	B H-J 4 332A 4258	tibia	8th-mid 9th c. CE	4.67811	34.5488	12.3741	3.25737	-10.8324	11.9719
RICH-1375	SRcat34	Felis catus (cat)	B H-J 4 332A 4258	tibia	8th-mid 9th c. CE	no collagen
RICH-1376	SRcat35	Felis catus (cat)	B I5 14 681	mandible	?	insufficient collagen
RICH-1377	SRcat36	Felis catus (cat)	F-H 3 313 2377	humerus	8th-mid 9th c. CE	0.1	15.2073	5.24103	3.38518	-11.2967	13.2363
RICH-1378	SRcat37	Felis catus (cat)	F-H 3 313 2377	femur	8th-mid 9th c. CE	1.32797	22.1981	7.80557	3.31786	-12.4213	13.0315
RICH-1379	SRcat38	Felis catus (cat)	B C-E 5 333 4028	femur	8th-mid 9th c. CE	4.55919	33.2349	11.8163	3.2814	-11.5689	12.1134
RICH-1380	SRcat39	Felis catus (cat)	B D9 461 5837	femur	until 4th-5th c. CE	3.47273	27.8405	9.97632	3.25577	-11.5781	12.0362

## Sheet: Table S2  other mammals etc
Table S2: Isotopic results and sample information for the non-cat mammals, birds and reptiles from the sites of Qalhât (QAL) and Siraf (SR). A total of 58, out of 99, specimens yielded acceptable collagen. Highlighted samples produced no collagen for analysis or have quality indicators that are outside the acceptable ranges (i.e., > 13% for %C, > 4.8% for %N, 2.9-3.6 for C:N and ≥ 1% for collagen…
Lab ID	Sample ID	Taxon	Site register #	Material sampled	Dating	% Collagen Yield	%C	%N	C:N	δ13C	δ15N
MOS-2717	QALdog01	Canis familiaris (dog)	B94/UF 1835	humerus	14th-16th c. CE	1.91062	39.9485	14.1792	3.28559	-11.4497	17.5338
MOS-1404	QALdog02	Canis familiaris (dog)	B94/UF 1832	radius	14th-16th c. CE	14.3503	29.2179	10.4224	3.27059	-15.1233	6.34538
MOS-2639	SRdog01	Canis familiaris (dog)	B C-E10-11 456 5539	atlas	8th-mid 9th c. CE	1.58118	13.5151	4.58636	3.4365	-17.1488	11.088
RICH-2638	SRdog02	Canis familiaris (dog)	B122	axis	1050-1275/1325 CE	2.25926	18.3767	6.63955	3.22906	-18.9893	10.6349
MOS-2640	SRdog03	Canis familiaris (dog)	B IJ-K 14 309 2511	radius	8th-mid 9th c. CE	12.1332	34.5321	12.4048	3.24638	-18.3412	11.2198
RICH-2640	SRdog04	Canis familiaris (dog)	B F 41 568-9 1667	vertebra	1275/1325-1525 CE	0.361111	7.96616	2.76689	3.35896	-17.1507	12.0109
MOS-1401	QALdonk01	Equus asinus (donkey)	B94/UF 3520	upper Pd3 or 4	14th-16th c. CE	13.8677	36.27	12.8996	3.28033	-19.9414	7.98643
MOS-1402	QALdonk02	Equus asinus (donkey)	B94/UF 1722	lower Pd3	14th-16th c. CE	13.2097	29.3686	10.4784	3.26992	-13.6326	10.2805
MOS-2646	SRpig01	Sus domesticus (pig)	B D5 662 3111	mandible	8th-mid 9th c. CE	4.34732	32.9097	11.6057	3.30687	-18.3069	11.8311
RICH-2621	SRpig02	Sus domesticus (pig)	B A9 532 3212	tibia	until 4th-5th c. CE	0.2	1.43173	0.273159	6.11496	-26.0519	6.13018
RICH-2622	SRpig03	Sus domesticus (pig)	B F-H5 333 3091	mandible	8th-mid 9th c. CE	1.09589	2.85701	0.851934	3.91248	-20.841	11.135
RICH-2623	SRpig04	Sus domesticus (pig)	B461 82	humerus	until 4th-5th c. CE	3.03922	28.0542	9.94756	3.29024	-17.2388	12.267
RICH-2624	SRpig05	Sus domesticus (pig)	B1025 18	talus	until 4th-5th c. CE	0.492308	1.60066	0.354035	5.27473	-23.7031	12.4341
RICH-2625	SRpig06	Sus domesticus (pig)	B A9 532 2914	humerus	until 4th-5th c. CE	0.110092	17.1815	5.07549	3.94939	-18.0214	13.0173
RICH-2626	SRpig07	Sus domesticus (pig)	B461 82	mandible	until 4th-5th c. CE	2.40476	11.8003	4.36879	3.15122	-17.0464	11.9481
MOS-1407	QALovis01	Ovis aries (sheep)	B94/UF 1969	phalanx 2	14th-16th c. CE	18.7977	28.8858	10.3332	3.26135	-16.3362	8.57323
MOS-1408	QALovis02	Ovis aries (sheep)	B94/UF 1877	radius	14th-16th c. CE	10.0967	28.1916	10.1176	3.25079	-12.6965	5.83381
MOS-1409	QALovis03	Ovis aries (sheep)	B94/UF 1835	metatarsal	14th-16th c. CE	7.55368	27.1502	9.69832	3.26605	-12.6296	15.2828
MOS-2635	SRovis01	Ovis aries (sheep)	B G15 341 4207	scapula	8th-mid 9th c. CE	0.990344	1.32425	0.157214	3.24812	-24.9943	9.83582
RICH-2616	SRovis02	Ovis aries (sheep)	B F9-11 367 3044	metatarsal	8th-mid 9th c. CE	0.0652174	0.821999	0.0819621	11.7005	-12.4703	12.0341
RICH-2617	SRovis03	Ovis aries (sheep)	B G15 341 4207	metacarpal	8th-mid 9th c. CE	0.121429	4.29867	1.39111	3.60513	-21.8807	6.89666
RICH-2618	SRovis04	Ovis aries (sheep)	B H10 29 1388	pelvis	1050-1275/1325 CE	2.78333	22.8879	8.20728	3.25352	-20.0351	7.79577
MOS-2638	SRovis05	Ovis aries (sheep)	B H10 29 1388	radius	1050-1275/1325 CE	4.10105	26.85	9.50447	3.29445	-19.8766	7.66003
MOS-2713	QALcap01	Capra hircus (goat)	B94/UF 1972	phalanx 1	14th-16th c. CE	4.6	19.7227	6.70875	3.42839	-13.4923	6.44888
MOS-2714	QALcap02	Capra hircus (goat)	B94/UF 1713	metacarpal	14th-16th c. CE	2.33147	27.9258	9.6547	3.37312	-14.7453	7.79841
RICH-2590	SRcap01	Capra hircus (goat)	B C5 429 4231	humerus	?	11.6784	40.2006	14.3776	3.26071	-18.9535	8.40625
RICH-2591	SRcap02	Capra hircus (goat)	B H10 29 1388	metatarsal	1050-1275/1325 CE	0.96	27.6498	1.52801	21.1111	-32.0869	6.04513
RICH-2592	SRcap03	Capra hircus (goat)	B C-E 11 369 4369	radius	8th-mid 9th c. CE	no collagen
RICH-2593	SRcap04	Capra hircus (goat)	B IJ 14 630 3044	metatarsal	8th-mid 9th c. CE	no collagen
RICH-2594	SRcap05	Capra hircus (goat)	B F9-11 367 3044	metacarpal	8th-mid 9th c. CE	no collagen
RICH-2595	SRcap06	Capra hircus (goat)	568-9 B 2B 2198	mandible	1275/1325-1525 CE	1	3.73193	1.12397	3.87369	-19.2049	9.16772
RICH-2596	SRcap07	Capra hircus (goat)	B1025 18	humerus	until 4th-5th c. CE	1.4	11.7861	4.21127	3.26514	-18.7696	6.6334
RICH-2597	SRcap08	Capra hircus (goat)	B F-H 12-8 447 5304	humerus	8th-mid 9th c. CE	9.01351	30.4615	10.7343	3.31075	-19.3193	5.53179
RICH-2598	SRcap09	Capra hircus (goat)	B C-E6 379 406	mandible	?	no collagen
MOS-1412	QALoc01	Ovis/Capra (sheep/goat)	B94/UF 1969	rib	14th-16th c. CE	17.4744	30.2445	10.7694	3.27644	-10.6724	6.47578
MOS-1413	QALoc02	Ovis/Capra (sheep/goat)	B94/UF 1969	vertebra	14th-16th c. CE	1.78633	0.472256	0.0897067	6.14186	-23.9836	-5.32047
MOS-1414	QALoc03	Ovis/Capra (sheep/goat)	B94/UF 1487	maxilla	14th-16th c. CE	10.0758	26.8661	9.52748	3.28983	-14.0362	10.7349
MOS-2710	QALoc04	Ovis/Capra (sheep/goat)	B94/UF 1799	atlas	14th-16th c. CE	2.68194	12.2564	4.23586	3.37432	-13.0378	8.9193
MOS-1416	QALoc05	Ovis/Capra (sheep/goat)	B94/UF 1799	radius	14th-16th c. CE	6.41201	0.451859	0.0576635	9.14217	-22.3073	4.13058
MOS-1417	QALoc06	Ovis/Capra (sheep/goat)	B94/UF 1799	upper molar	14th-16th c. CE	no collagen
MOS-2712	QALoc08	Ovis/Capra (sheep/goat)	B94/UF 2573/2587	radius	14th-16th c. CE	0.999578	41.3292	14.4637	3.3323	-15.8132	10.3796
RICH-2614	SRoc01	Ovis/Capra (sheep/goat)	B H10 29 1388	femur	1050-1275/1325 CE	1.48837	22.5336	8.09366	3.24812	-19.4003	6.52506
RICH-2627	SRbos01	Bos taurus (cattle)	B 1015 11	radius	until 4th-5th c. CE	0.174603	1.17842	0.164849	8.33994	-25.4971	8.45086
RICH-2628	SRbos02	Bos taurus (cattle)	B1020 34	radius	until 4th-5th c. CE	0.418367	1.38065	0.214222	7.51907	-24.0898	7.63275
RICH-2629	SRbos03	Bos taurus (cattle)	B C-E 12-13 369 3449	femur	8th-mid 9th c. CE	4.0303	14.6558	5.29634	3.22836	-7.11259	7.18522
RICH-2630	SRbos04	Bos taurus (cattle)	B A 532 2934	tibia	until 4th-5th c. CE	4.27586	37.1354	13.1955	3.2833	-14.8535	8.08129
RICH-2631	SRbos05	Bos taurus (cattle)	B Ad 532 2934	humerus	until 4th-5th c. CE	4.2	26.7832	9.50742	3.2866	-18.4638	8.57641
MOS-2656	SRbos06	Bos taurus (cattle)	B 157 259	mandible	1050-1275/1325 CE	3.59765	28.7446	10.0251	3.34374	-14.5379	9.55802
RICH-2633	SRbos07	Bos taurus (cattle)	B 1025 18	rib	until 4th-5th c. CE	2.71212	21.6379	7.68446	3.2851	-17.3664	8.38201
RICH-2634	SRbos08	Bos taurus (cattle)	B 1025 18	phalanx 1	until 4th-5th c. CE	0.246154	1.85807	0.384888	5.63216	-21.6216	9.64461
RICH-2635	SRbos09	Bos taurus (cattle)	B F9-11 367 3044	phalanx 3	8th-mid 9th c. CE	no collagen
MOS-2658	SRbos10	Bos taurus (cattle)	B149 532	phalanx 1	until 4th-5th c. CE	0.915446	11.8389	4.06064	3.40002	-19.2602	8.91015
MOS-1400	QALlepus01	Lepus capensis (hare)	B12/UF 391	tibia	14th-16th c. CE	2.4	4.85727	1.70171	3.33007	-11.9593	14.7943
MOS-1423	QALrat01	Rattus sp. (rat)	B94/UF 1744	skull	14th-16th c. CE	15.0385	41.7072	14.6375	3.32422	-13.6113	17.4736
MOS-1424	QALrat02	Rattus sp. (rat)	B94/UF 1744	skull	14th-16th c. CE	13.9335	35.5625	12.6455	3.28098	-20.0955	9.23627
MOS-1425	QALrat03	Rattus sp. (rat)	B94/UF 1754	femur	14th-16th c. CE	16.8361	36.4241	12.3423	3.44301	-19.2366	10.8452
MOS-1426	QALrat04	Rattus sp. (rat)	B12/UF 3113	mandible	14th-16th c. CE	̶	41.9046	14.3956	3.39468	-17.2343	9.46095
MOS-2716	QALrat05	Rattus sp. (rat)	B94/UF 1411	femur	14th-16th c. CE	12.1455	35.9012	12.8516	3.25774	-17.9722	12.9933
RICH-2608	SRrat01	Rattus sp. (rat)	M 1719 27	mandible	?	1.75	10.3637	3.52711	3.42801	-14.7847	12.7763
RICH-2609	SRrat02	Rattus sp. (rat)	M 1719 27	mandible	?	0.125	39.456	13.2113	3.48429	-14.7452	13.9994
RICH-2610	SRrat03	Rattus sp. (rat)	B J-K13 330 2334	femur	8th-mid 9th c. CE	0.255	1.68637	0.389087	5.05654	-22.9124	9.60715
RICH-2611	SRrat04	Rattus sp. (rat)	B C-E7 342	femur	8th-mid 9th c. CE	0.0888889	2.45746	0.617026	4.64654	-21.0708	10.9143
RICH-2612	SRrat05	Rattus sp. (rat)	B175	humerus	1050-1275/1325 CE	1.69231	23.5624	8.31079	3.30768	-16.5119	12.1344
RICH-2613	SRrat06	Rattus sp. (rat)	M 1719 27	mandible	?	0.7	13.8132	4.63728	3.47518	-15.4347	13.078
MOS-1419	QALvulp01	Vulpes vulpes (red fox)	B95/UF 353	ulna	14th-16th c. CE	19	33.9499	12.0687	3.28189	-13.7522	10.1471
MOS-1405	QALgaz01	Gazella sp. (gazelle)	B94/UF1898	metacarpal	14th-16th c. CE	8.28488	31.2298	11.1233	3.27552	-19.3633	7.10973
MOS-1406	QALgaz02	Gazella sp. (gazelle)	B94/UF1969	radius	14th-16th c. CE	13.0186	24.7568	8.85028	3.26351	-12.5505	7.85402
MOS-1420	QALdel01	Neophocaena phocaenoides (finless porpoise)	B13/UF 954	vertebra	14th-16th c. CE	14.6	27.6945	9.86476	3.27532	-11.7321	15.001
MOS-1421	QALdel02	small Delphinidae (dolphin)	B94/UF 1834	vertebra	14th-16th c. CE	7.4	20.7152	7.20104	3.35614	-11.8629	15.5868
MOS-1422	QALdel03	large Delphinidae (dolphin)	B94/UF 1834	vertebra	14th-16th c. CE	3.3	3.67862	0.882931	4.86077	-17.3838	18.4295
MOS-1428	QALgal01	Gallus gallus (chicken)	B94/UF 1964	femur	14th-16th c. CE	9.6034	15.8487	5.47069	3.37986	-15.2257	15.8546
MOS-1429	QALgal02	Gallus gallus (chicken)	B94/UF 1851	humerus	14th-16th c. CE	13.0861	38.0609	13.3446	3.32753	-14.7978	14.2437
MOS-1430	QALgal03	Gallus gallus (chicken)	B94/UF 1969	tarsometatarsus	14th-16th c. CE	17.8	34.934	12.3191	3.30838	-16.5238	17.3362
MOS-1431	QALgal04	Gallus gallus (chicken)	B94/UF 1744	scapula	14th-16th c. CE	18.0789	30.4233	10.661	3.32931	-13.661	17.3191
MOS-1432	QALgal05	Gallus gallus (chicken)	B94/UF 1691	femur	14th-16th c. CE	14.2209	35.0039	12.2383	3.33691	-16.0867	15.65
MOS-1433	QALgal06	Gallus gallus (chicken)	B94/UF 1799	tarsometatarsus	14th-16th c. CE	12.8882	19.0592	6.72631	3.30579	-15.0462	17.4264
MOS-1434	QALgal07	Gallus gallus (chicken)	B94/UF 1982	furcula	14th-16th c. CE	16.9676	33.3013	11.6827	3.32556	-13.23	17.935
MOS-1435	QALgal08	Gallus gallus (chicken)	B12/UF 1178	scapula	14th-16th c. CE	15.611	31.8042	10.974	3.38117	-15.5797	13.8143
RICH-2599	SRgal01	Gallus gallus (chicken)	B C-E7 369 4388	tibiotarsus	8th-mid 9th c. CE	no collagen
RICH-2600	SRgal02	Gallus gallus (chicken)	B IJ14 630 3044	femur	8th-mid 9th c. CE	10.3774	1.95577	0.493901	4.61981	-21.5345	11.3254
RICH-2601	SRgal03	Gallus gallus (chicken)	B C-E5 333 4028	humerus	8th-mid 9th c. CE	1.8	20.9552	7.52662	3.24816	-16.9543	11.9339
RICH-2602	SRgal04	Gallus gallus (chicken)	B C-E10 456 5543	femur	8th-mid 9th c. CE	6.78049	24.0782	8.51056	3.30075	-17.6843	10.1225
RICH-2603	SRgal05	Gallus gallus (chicken)	B F9-11 367 3044	tarsometatarsus	8th-mid 9th c. CE	0.222222	2.00569	0.410368	5.70214	-22.7352	9.11102
RICH-2604	SRgal06	Gallus gallus (chicken)	B427 422	tibiotarsus	until 4th-5th c. CE	4.78873	21.9866	7.07935	3.62336	-18.3251	11.7577
RICH-2605	SRgal07	Gallus gallus (chicken)	B HI2 368 2847	femur	8th-mid 9th c. CE	5.22388	26.0538	9.25188	3.2854	-17.3866	12.1536
RICH-2606	SRgal08	Gallus gallus (chicken)	B H-J4 320 3483	femur	8th-mid 9th c. CE	no collagen
RICH-2607	SRgal09	Gallus gallus (chicken)	B G15 441 4397	tibiotarsus	8th-mid 9th c. CE	3.8	19.4942	6.99613	3.25084	-19.6807	11.5431
MOS-1436	QALphal01	Phalocrocorax cf. carbo (cormorant)	B12/UF 391	coracoid	14th-16th c. CE	14.8	28.3398	10.0002	3.30624	-18.2965	12.2295
MOS-1437	QALlar01	Larus sp. size cacchinans (cf. Caspian gull)	B94/UF 1705	coracoid	14th-16th c. CE	11.545	35.904	12.4087	3.37568	-18.8769	14.8614
MOS-1438	QALlar02	Larus sp. size cacchinans (cf. Caspian gull)	B94/UF 1671	humerus	14th-16th c. CE	7.29472	29.0017	10.0229	3.37579	-22.0939	13.2288
MOS-1439	QALtor01	Torgos tracheliotos (lappet-faced vulture)	B12/UF 1102	humerus	14th-16th c. CE	22.9283	38.0664	13.1991	3.36468	-13.1694	12.4659
MOS-1440	QALans01	Anser erythropus (lesser white-fronted goose)	B94/UF 1799	carpometacarpus	14th-16th c. CE	20.9	38.2	13.7	3.3	-18.7	15.3
RICH-2641	SRturtle01	Cheloniidae (sea turtle)	B 1015 11	carapax	until 4th-5th c. CE	0.119048	1.26488	0.148195	9.95781	-24.1303	11.3466
RICH-2642	SRturtle02	Cheloniidae (sea turtle)	B D5 662 3111	carapax	8th-mid 9th c. CE	0.254237	1.19113	0.174372	7.96942	-5.36212	15.2185
RICH-2643	SRturtle03	Cheloniidae (sea turtle)	B F-H 12-13 367	carapax	8th-mid 9th c. CE	0.2	0.932264	0.0388785	27.9754	-11.6502	9.58386
RICH-2644	SRturtle04	Cheloniidae (sea turtle)	B I -E 10-11 456	extremity	8th-mid 9th c. CE	1.375	0.399698	0.0423984	10.9984	-22.5611	15.2144
RICH-2645	SRturtle05	Cheloniidae (sea turtle)	B461	lower jaw	until 4th-5th c. CE	0.0903846	1.79876	0.114597	18.3124	-25.7482	13.1854
RICH-2646	SRturtle06	Cheloniidae (sea turtle)	B H-I2 368	carapax	8th-mid 9th c. CE	0.142857	1.07323	0.0561478	22.3002	-20.3459	16.4426
RICH-2647	SRturtle07	Cheloniidae (sea turtle)	B 1014 2236	carapax	until 4th-5th c. CE	0.254902	1.56774	0.0501432	36.4761	-23.856	7.68034

## Sheet: Table S3 fish
Table S3: Isotopic results and sample information for the fish from the sites of Qalhât (QAL) and Siraf (SR). A total of 42, out of 105, specimens yielded acceptable collagen. Highlighted samples produced no or insufficient collagen for analysis, or have quality indicators that are outside the acceptable ranges (i.e., > 13% for %C, > 4.8% for %N, 2.9-3.6 for C:N and ≥ 1% for collagen yield; DeNir…
Lab ID	Sample ID	Taxon	Zone	Size estimate	Site register #	Material sampled	Dating	% Collagen Yield	%C	%N	C:N	δ13C	δ15N
RICH-2127	QALisur01	Isurus oxyrinchus (shortfin mako)	pelagic	180-200 kg	B94/UF 1488	vertebra	14th-16th c. CE	0.139175	24.7173	8.48994	3.39659	-11.9031	15.1057
RICH-2128	QALisur02	Isurus oxyrinchus (shortfin mako)	pelagic	280-300 kg	B94/UF 1828	vertebra	14th-16th c. CE	0.131944	28.3199	9.9543	3.31916	-10.1722	15.2159
RICH-2129	QALisur03	Isurus oxyrinchus (shortfin mako)	pelagic	100-120 kg	B94/UF 1653	vertebra	14th-16th c. CE	0.495495	38.7765	13.2498	3.41433	-11.4637	15.3485
RICH-2130	QALisur04	Isurus oxyrinchus (shortfin mako)	pelagic	240-260 kg	B94/UF 1678	vertebra	14th-16th c. CE	0.251816	19.194	6.62125	3.38199	-11.3353	15.4689
RICH-2131	QALisur05	Isurus oxyrinchus (shortfin mako)	pelagic	180-200 kg	B94/UF 2593	vertebra	14th-16th c. CE	0.306418	21.4122	7.43559	3.35965	-11.9398	15.0622
RICH-2121	QALcarc01	Carcharhinidae (requiem shark)	pelagic		B94/UF 1799	vertebra	14th-16th c. CE	0.954095	14.4314	5.1625	3.26132	-9.4556	12.631
MOS-2700	QALcarc02	Carcharhinidae (requiem shark)	pelagic	500-1000 kg	B94/UF 1746	vertebra	14th-16th c. CE	0.562027	7.92255	2.61992	3.52649	-12.8374	15.355
RICH-2123	QALcarc03	Carcharhinidae (requiem shark)	pelagic	30 kg	B94/UF 1835	vertebra	14th-16th c. CE	2.37187	30.8477	10.8259	3.32433	-9.07946	12.1211
RICH-2124	QALcarc04	Carcharhinidae (requiem shark)	pelagic	40 kg	B94/UF 1681	vertebra	14th-16th c. CE	insufficient collagen
RICH-2125	QALcarc05	Carcharhinidae (requiem shark)	pelagic	100 kg	B94/UF 1681	vertebra	14th-16th c. CE	1.25282	16.6821	5.95641	3.26749	-11.7247	14.3044
RICH-2126	QALcarc06	Carcharhinidae (requiem shark)	pelagic		B94/UF 1671	vertebra	14th-16th c. CE	10.5603	30.079	10.5565	3.32423	-9.20586	11.2844
RICH-2132	SRari01	Arius sp. (sea catfish)	coastal	60-70 cm SL	B1015	skull	until 4th-5th c. CE	0.0981241	4.19933	1.48721	3.29423	-13.583	10.2807
RICH-2133	SRari02	Arius sp. (sea catfish)	coastal	30-40 cm SL	B1015	skull	until 4th-5th c. CE	0.678295	17.9654	6.53379	3.20788	-9.79301	11.1023
RICH-2134	SRari03	Arius sp. (sea catfish)	coastal	30-40 cm SL	B1015	skull	until 4th-5th c. CE	2.17391	24.4613	8.94531	3.1903	-9.47293	11.0851
RICH-2135	SRari04	Arius sp. (sea catfish)	coastal	30-40 cm SL	B1020	skull	until 4th-5th c. CE	insufficient collagen
RICH-2136	SRari05	Arius sp. (sea catfish)	coastal	20-30 cm SL	B1020	skull	until 4th-5th c. CE	0.367299	15.0007	5.58303	3.13465	-8.76855	11.4311
RICH-2219	SRaux01	Auxis thazard (frigate tuna)	pelagic	30-40 cm SL	B304	vertebra	8th-mid 9th c. CE	insufficient collagen
RICH-1936	QALeuth01	Euthynnus affinis (kawakawa)	pelagic	60-70 cm SL	B94/UF 1746	vertebra	14th-16th c. CE	0.4111	5.7299	0.39389	16.9714	-26.2679	17.9122
RICH-1937	QALeuth02	Euthynnus affinis (kawakawa)	pelagic	60-70 cm SL	B94/UF 1671	vertebra	14th-16th c. CE	0.422535	12.8051	4.47659	3.3372	-11.8725	14.4329
RICH-1938	QALeuth03	Euthynnus affinis (kawakawa)	pelagic	60-70 cm SL	B94/UF 1671	vertebra	14th-16th c. CE	0.386598	13.9195	4.64377	3.49704	-12.1946	14.4035
RICH-1939	QALeuth04	Euthynnus affinis (kawakawa)	pelagic	60-70 cm SL	B94/UF 1671	vertebra	14th-16th c. CE	insufficient collagen
RICH-1940	QALeuth05	Euthynnus affinis (kawakawa)	pelagic	45-50 cm SL	B94/UF 1671	vertebra	14th-16th c. CE	0.96	15.5218	5.63506	3.2136	-11.5657	15.2514
RICH-2214	SReuth01	Euthynnus affinis (kawakawa)	pelagic	60-70 cm SL	B1020	vertebra	until 4th-5th c. CE	1.95387	23.786	8.62592	3.21709	-9.38119	11.4371
RICH-2215	SReuth02	Euthynnus affinis (kawakawa)	pelagic	60-70 cm SL	B304	vertebra	8th-mid 9th c. CE	0.272851	1.66628	0.460495	4.22153	-28.6236	8.751
RICH-2216	SReuth03	Euthynnus affinis (kawakawa)	pelagic	50-60 cm SL	B304	vertebra	8th-mid 9th c. CE	0.850277	12.6981	4.67264	3.17048	-11.5494	7.99929
RICH-2221	SReuth04	Euthynnus affinis (kawakawa)	pelagic	60-70 cm SL	B367	vertebra	8th-mid 9th c. CE	insufficient collagen
RICH-1932	QALkpel01	Katsuwonis pelamis (skipjack tuna)	pelagic	50-55 cm SL	B94/UF 1653	vertebra	14th-16th c. CE	insufficient collagen
RICH-1933	QALkpel02	Katsuwonis pelamis (skipjack tuna)	pelagic	35-40 cm SL	B94/UF 1799	vertebra	14th-16th c. CE	0.553333	38.7554	13.7901	3.27878	-11.4933	13.5436
RICH-1934	QALkpel03	Katsuwonis pelamis (skipjack tuna)	pelagic	50-60 cm SL	B94/UF 1799	vertebra	14th-16th c. CE	0.133858	7.46369	2.53447	3.43568	-14.008	12.2091
RICH-1935	QALkpel04	Katsuwonis pelamis (skipjack tuna)	pelagic	50-55 cm SL	B94/UF 1671	vertebra	14th-16th c. CE	0.171254	26.1745	9.2579	3.29848	-13.0713	13.498
RICH-1958	QALscom01	Scomberomorus commerson (narrow-barred Spanish mackerel)	pelagic	90-100 cm SL	B94/UF 1739	vertebra	14th-16th c. CE	0.0759912	37.9511	13.763	3.21706	-11.7726	14.8568
RICH-1959	QALscom02	Scomberomorus commerson (narrow-barred Spanish mackerel)	pelagic	90-100 cm SL	B94/UF 1671	vertebra	14th-16th c. CE	0.100601	26.0908	9.49637	3.20536	-10.8501	16.1305
RICH-2211	SRscom01	Scomberomorus commerson (narrow-barred Spanish mackerel)	pelagic	80-100 cm SL	B304	vertebra	8th-mid 9th c. CE	no collagen
RICH-2212	SRscom02	Scomberomorus commerson (narrow-barred Spanish mackerel)	pelagic	100-120 cm SL	B1015	vertebra	until 4th-5th c. CE	1.50388	14.3133	5.24888	3.18141	-10.1019	16.4361
RICH-2213	SRscom03	Scomberomorus commerson (narrow-barred Spanish mackerel)	pelagic	90-100 cm SL	B1020	vertebra	until 4th-5th c. CE	no collagen
MOS-2701	QALtong01*	Thunnus tonggol (longtail tuna)	pelagic	80-90 cm SL	B94/UF 1681	vertebra	14th-16th c. CE	4.35585	29.6679	10.5862	3.26822	-11.6248	14.9587
RICH-1953	QALtong02	Thunnus tonggol (longtail tuna)	pelagic	60-70 cm SL	B94/UF 1681	vertebra	14th-16th c. CE	0.155797	22.1854	7.87502	3.28672	-12.1773	14.9499
RICH-1954	QALtong03	Thunnus tonggol (longtail tuna)	pelagic	80-90 cm SL	B94/UF 1799	vertebra	14th-16th c. CE	insufficient collagen
RICH-1955	QALtong04	Thunnus tonggol (longtail tuna)	pelagic	70-80 cm SL	B94/UF 1671	vertebra	14th-16th c. CE	0.163498	26.7684	9.6323	3.2422	-11.901	14.7961
RICH-1956	QALtong05	Thunnus tonggol (longtail tuna)	pelagic	60-70 cm SL	B94/UF 1671	vertebra	14th-16th c. CE	no collagen
RICH-1957	QALtong06	Thunnus tonggol (longtail tuna)	pelagic	50-60 cm SL	B94/UF 1671	vertebra	14th-16th c. CE	insufficient collagen
RICH-2065	QALalba01	Thunnus albacares (yellowfin tuna)	pelagic	110-120 cm SL	B94/UF 1746	vertebra	14th-16th c. CE	0.0532609	2.59439	0.542177	5.58266	-28.4666	10.6409
RICH-2066	QALalba02	Thunnus albacares (yellowfin tuna)	pelagic	120-130 cm SL	B94/UF 1828	vertebra	14th-16th c. CE	0.421687	1.89447	0.248713	8.8866	-23.4534	13.6063
RICH-2067	QALalba03	Thunnus albacares (yellowfin tuna)	pelagic	120-130 cm SL	B94/UF 1799	vertebra	14th-16th c. CE	no collagen
RICH-2217	SRthun01	Thunnus sp. (tuna)	pelagic	80-90 cm SL	B1020	vertebra	until 4th-5th c. CE	no collagen
RICH-2218	SRthun02	Thunnus sp. (tuna)	pelagic	80-90 cm SL	B304	operculum	8th-mid 9th c. CE	0.265781	4.35389	0.53198	9.54836	-27.8815	9.05047
RICH-2222	SRthun03	Thunnus sp. (tuna)	pelagic	100-110 cm SL	B369	vertebra	8th-mid 9th c. CE	no collagen
RICH-2202	SRsphyr01	Sphyraena sp. (barracuda)	coastal	60-70 cm SL	B1015	dentary	until 4th-5th c. CE	no collagen
RICH-2224	SRsphyr02	Sphyraena sp. (barracuda)	coastal	80-90 cm SL	B341	vertebra	8th-mid 9th c. CE	2.74793	41.3531	14.981	3.22044	-7.0071	12.2526
RICH-2120	QALmpax01	Istiompax indica (black marlin)	pelagic	80 kg	B94/UF 1835	vertebra	14th-16th c. CE	no collagen
RICH-2117	QAListi01	Istiophorus platypterus (Indo-Pacific sailfish)	pelagic	230-250 kg	B94/UF 1746	vertebra	14th-16th c. CE	0.217341	2.09577	0.458711	5.33029	-31.54	13.0701
MOS-2693	QAListi02*	Istiophorus sp. (sailfish)	pelagic	250-270 kg	B948/UF 1711	vertebra	14th-16th c. CE	2.77876	32.9635	11.8326	3.24876	-11.7705	12.7128
RICH-2119	QAListi03	Istiophorus sp. (sailfish)	pelagic	> 200 kg	B94/UF 1832	vertebra	14th-16th c. CE	0.135802	1.83524	0.584241	3.66478	-28.7571	11.0871
RICH-2111	QALchrys01	Carangoides cf. chrysophrys (cf. longnose trevally)	pelagic	50-55 cm SL	B94/UF 1832	supraoccipital	14th-16th c. CE	0.0907298	4.25108	1.14202	4.34284	-27.752	13.7186
RICH-2112	QALchrys02	Carangoides cf. chrysophrys (cf. longnose trevally)	pelagic	50-55 cm SL	B94/UF 1832	supraoccipital	14th-16th c. CE	0.0968858	3.02905	0.677442	5.21653	-20.3067	12.8971
RICH-2113	QALchrys03	Carangoides cf. chrysophrys (cf. longnose trevally)	pelagic	50-55 cm SL	B94/UF 1756	supraoccipital	14th-16th c. CE	0.240947	3.36579	0.824735	4.76123	-22.9152	12.0543
RICH-2114	QALchrys04	Carangoides cf. chrysophrys (cf. longnose trevally)	pelagic	45-55 cm SL	B94/UF 1835	supraoccipital	14th-16th c. CE	0.379518	5.11738	1.54055	3.87541	-17.4484	14.8892
RICH-2115	QALferd01	Carangoides cf. ferdau (cf. blue trevally)	pelagic	50-60 cm SL	B94/UF 1746	supraoccipital	14th-16th c. CE	0.35503	1.47661	0.459369	3.75015	-20.5146	19.8264
RICH-2116	QALferd02	Carangoides cf. ferdau (cf. blue trevally)	pelagic	50-60 cm SL	B94/UF 1898	supraoccipital	14th-16th c. CE	0.0889371	2.18254	0.480335	5.30108	-27.6256	18.5789
RICH-2223	SRcar01	Carangoides sp. (trevally)	pelagic	50-60 cm SL	B341	vertebra	8th-mid 9th c. CE	1.10644	19.5137	7.12699	3.19433	-8.41585	11.7245
RICH-1960	QALcar01	Caranx sexfasciatus (bigeye trevally)	pelagic	50-70 cm SL	B94/UF 1898	cleithrum	14th-16th c. CE	no collagen
MOS-2700	QALcar02	Caranx sexfasciatus (bigeye trevally)	pelagic	50-70 cm SL	B94/UF 1746	cleithrum	14th-16th c. CE	0.562027	7.92255	2.61992	3.52649	-12.8374	15.355
RICH-2220	SRdrep01	Drepane sp. (sicklefish)	pelagic	30-40 cm SL	B1015	vertebra	until 4th-5th c. CE	2.94521	32.859	12.0205	3.18916	-10.4005	10.9424
RICH-2186	SRepin01	Epinephelus sp. (grouper)	coastal	20-30 cm SL	B1015	premaxilla	until 4th-5th c. CE	0.395745	19.2385	7.14943	3.1394	-10.1783	12.6037
RICH-2187	SRepin02	Epinephelus sp. (grouper)	coastal	70-80 cm SL	B1015	premaxilla	until 4th-5th c. CE	0.352113	3.02263	0.956221	3.68786	-10.9551	13.8279
RICH-2188	SRepin03	Epinephelus sp. (grouper)	coastal	50-60 cm SL	B1015	premaxilla	until 4th-5th c. CE	1.80303	22.0985	7.90657	3.26078	-8.24256	14.0818
RICH-2189	SRepin04	Epinephelus sp. (grouper)	coastal	50-60 cm SL	B1015	dentary	until 4th-5th c. CE	2.33333	22.8492	8.28759	3.21655	-8.23849	13.0397
RICH-2190	SRepin05	Epinephelus sp. (grouper)	coastal	50-60 cm SL	B1015	dentary	until 4th-5th c. CE	0.558824	13.0058	4.88172	3.1082	-9.01422	13.2259
RICH-2191	SRlut01	Lutjanus sp. (snapper)	coastal	40-50 cm SL	B1015	dentary	until 4th-5th c. CE	no collagen
RICH-2192	SRlut02	Lutjanus sp. (snapper)	coastal	40-50 cm SL	B1015	posttemporal	until 4th-5th c. CE	0.246875	16.9621	6.52444	3.03307	-9.85213	11.8853
RICH-2193	SRlut03	Lutjanus sp. (snapper)	coastal	40-50 cm SL	B1015	posttemporal	until 4th-5th c. CE	0.421875	24.4563	9.124	3.12718	-9.85519	12.0422
RICH-2194	SRlut04	Lutjanus sp. (snapper)	coastal	50-60 cm SL	B1020	premaxilla	until 4th-5th c. CE	0.328571	7.98565	2.87754	3.23769	-8.25887	13.9037
RICH-2195	SRlut05	Lutjanus sp. (snapper)	coastal	50-60 cm SL	B1020	dentary	until 4th-5th c. CE	0.329268	2.97223	0.804168	4.31204	-17.1915	12.7585
RICH-2137	SRpom01	Pomadasys sp. (grunt)	coastal	25-30 cm SL	B1015	skull	until 4th-5th c. CE	0.45805	2.64362	0.731057	4.21885	-13.1905	9.8467
RICH-2138	SRpom02	Pomadasys sp. (grunt)	coastal	30-40 cm SL	B1015	skull	until 4th-5th c. CE	0.225806	7.56793	2.52667	3.49442	-11.1141	12.3345
RICH-2139	SRpom03	Pomadasys sp. (grunt)	coastal	30-40 cm SL	B1015	skull	until 4th-5th c. CE	insufficient collagen
RICH-2140	SRpom04	Pomadasys sp. (grunt)	coastal	30-40 cm SL	B1015	skull	until 4th-5th c. CE	0.671937	7.64689	2.62147	3.4032	-9.59321	9.47439
RICH-2175	SRpom05	Pomadasys sp. (grunt)	coastal	40-45 cm SL	B1015	skull	until 4th-5th c. CE	insufficient collagen
RICH-2181	SRacan01	Acanthopagrus sp. (seabream)	coastal	20-30 cm SL	B1015	premaxilla	until 4th-5th c. CE	1.69737	28.1146	10.2551	3.19843	-8.65438	10.56
RICH-2182	SRacan02	Acanthopagrus sp. (seabream)	coastal	20-30 cm SL	B1015	premaxilla	until 4th-5th c. CE	0.918033	24.4425	8.89766	3.20492	-9.32818	8.79653
RICH-2183	SRacan03	Acanthopagrus sp. (seabream)	coastal	30-40 cm SL	B1015	premaxilla	until 4th-5th c. CE	1.08197	21.3702	8.04948	3.09733	-6.75838	11.1033
RICH-2184	SRacan04	Acanthopagrus sp. (seabream)	coastal	30-40 cm SL	B1015	premaxilla	until 4th-5th c. CE	insufficient collagen
RICH-2185	SRacan05	Acanthopagrus sp. (seabream)	coastal	30-40 cm SL	B1015	dentary	until 4th-5th c. CE	1.0137	22.2411	8.18076	3.17183	-8.21708	10.3809
RICH-1948	QALargy01	Argyrops spinifer (king soldier bream)	coastal	40-45 cm SL	B94/UF 1713	vertebra	14th-16th c. CE	0.0500582	1.59768	0.267115	6.97812	-24.5778	9.65447
RICH-1949	QALargy02	Argyrops spinifer (king soldier bream)	coastal	30-40 cm SL	B94/UF 1713	vertebra	14th-16th c. CE	insufficient collagen
RICH-1950	QALargy03	Argyrops spinifer (king soldier bream)	coastal	40-45 cm SL	B94/UF 1671	vertebra	14th-16th c. CE	0.290011	13.8197	5.00008	3.22455	-12.1385	15.0864
RICH-1951	QALargy04	Argyrops spinifer (king soldier bream)	coastal	40-45 cm SL	B94/UF 1671	vertebra	14th-16th c. CE	0.312139	14.6814	5.23524	3.27174	-12.4464	14.9215
RICH-2176	SRargi01	Argyrops spinifer (king soldier bream)	coastal	40-45 cm SL	B1015	premaxilla	until 4th-5th c. CE	0.189855	3.91435	1.09468	4.17177	-16.1222	12.891
RICH-2177	SRargi02	Argyrops spinifer (king soldier bream)	coastal	40-45 cm SL	B1015	premaxilla	until 4th-5th c. CE	0.207042	4.70968	1.24968	4.39682	-15.5728	10.824
RICH-2178	SRargi03	Argyrops spinifer (king soldier bream)	coastal	40-45 cm SL	B1015	premaxilla	until 4th-5th c. CE	0.0382353	2.2839	0.556518	4.78788	-21.9193	10.9717
RICH-2179	SRargi04	Argyrops spinifer (king soldier bream)	coastal	40-45 cm SL	B1015	premaxilla	until 4th-5th c. CE	insufficient collagen
RICH-2180	SRargi05	Argyrops spinifer (king soldier bream)	coastal	30-35 cm SL	B1015	premaxilla	until 4th-5th c. CE	insufficient collagen
RICH-1946	QALleth01	Lethrinus microdon (smalltooth emperor)	coastal	50-60 cm SL	B94/UF 1671	vertebra	14th-16th c. CE	insufficient collagen
MOS-2696	QALleth02*	Lethrinus microdon (smalltooth emperor)	coastal	50-55 cm SL	B94/UF 1671	vertebra	14th-16th c. CE	1.26339	19.4945	6.52939	3.48181	-13.2048	14.6396
RICH-2198	SRleth01	Lethrinus sp. (emperor)	coastal	35-40 cm SL	B1020	premaxilla	until 4th-5th c. CE	0.112069	8.46484	3.36112	2.9382	-13.5758	9.74148
RICH-2199	SRleth02	Lethrinus sp. (emperor)	coastal	25-30 cm SL	B1015	preoperculum	until 4th-5th c. CE	1.47619	33.7936	12.3498	3.19242	-9.17731	10.8513
RICH-2200	SRleth03	Lethrinus sp. (emperor)	coastal	40-45 cm SL	B1015	palatinum	until 4th-5th c. CE	no collagen
RICH-2201	SRleth04	Lethrinus sp. (emperor)	coastal	35-40 cm SL	B1015	skull	until 4th-5th c. CE	insufficient collagen
RICH-1941	QALscar01	Scarus sp. (parrotfish)	coastal	30-40 cm SL	B94/UF 1746	dentary	14th-16th c. CE	0.238095	1.88661	0.395858	5.56018	-22.2363	18.6164
RICH-1942	QALscar02	Scarus sp. (parrotfish)	coastal	20-30 cm SL	B94/UF 1713	vertebra	14th-16th c. CE	insufficient collagen
RICH-1943	QALscar03	Scarus sp. (parrotfish)	coastal	20-30 cm SL	B94/UF 1713	vertebra	14th-16th c. CE	insufficient collagen
RICH-1944	QALscar04	Scarus sp. (parrotfish)	coastal	30-40 cm SL	B94/UF 1671	vertebra	14th-16th c. CE	insufficient collagen
RICH-1945	QALscar05	Scarus sp. (parrotfish)	coastal	20-30 cm SL	B94/UF 1671	dentary	14th-16th c. CE	2.87179	30.8008	11.0238	3.2597	-10.5351	13.8855
RICH-2196	SRscar01	Scarus sp. (parrotfish)	coastal	20-30 cm SL	B1020	dentary	until 4th-5th c. CE	no collagen
RICH-2197	SRscar02	Scarus sp. (parrotfish)	coastal	40-45 cm SL	B1015	premaxilla	until 4th-5th c. CE	1.98305	18.4013	6.7491	3.1809	-9.0713	9.05351

## Sheet: Table S4 Descript. stat.
Table S4. Descriptive statistics of the δ13C and δ15N values of cats from the medieval port sites of Qalhât (Oman) and Siraf (Iran) as well as from Bremen (Germany), Nieuwpoort (Belgium) and Puck, Gdańsk and Kołobrzeg (Poland).
Site	#	Mean δ13C	SD δ13C	Max δ13C	Min δ13C	Mean δ15N	SD δ15N	Max δ15N	Min δ15N	Source
Bremen	7	-18.0046	1.5126	-15.4806	-19.9829	12.5603	0.863203	13.8468	11.5665	Krajcarz et al. 2022
Gdańsk	22	-19.9324	0.431641	-19.3436	-20.8461	10.6377	0.288429	11.1004	10.0369	Krajcarz et al. 2022
Kołobrzeg	1	-20.8661	-	-	-	10.385	-	-	-	Krajcarz et al. 2022
Nieuwpoort	8	-18.3358	1.07618	-17.2419	-20.335	11.7982	0.419341	12.5697	11.1082	Krajcarz et al. 2022
Puck	8	-17.3045	0.85622	-15.8528	-18.3214	10.8261	0.510545	11.3855	10.0199	Krajcarz et al. 2022
Qalhât	12	-11.8399	0.897481	-10.5984	-14.1714	17.1116	0.67815	18.7944	16.1429	present study
Siraf	16	-12.1448	0.906686	-10.8324	-14.7761	12.3139	0.484499	13.2363	11.7913	present study

## Sheet: Table S5 FRUITS Input
Table S5. Input parameters of the Bayesian mixing model FRUITS (Food Reconstruction Using Isotopic Transferred Signals; version 3.0). The Source group Domestic mammals includes sheep and goats for Qalhât and sheep, goats and cattle for Siraf. The Source group Marine animals includes fish, dolphin and finless poipoise for Qalhât and fish for Siraf. The Source group Birds includes chickens, lesser-…
Number of sources	4
Number of fractions	1
Number of proxies	2
Proxies	13C
	15N
Sources	Domestic mammals
	Marine animals
	Birds
	Omnivorous mammals
Source fractions	protein
Offset	13C	0.5 ± 0.5
	15N	4.0 ± 1.0
Weights	13C	100
	15N	100
Site			Siraf	Qalhât
Source values	Domestic mammals	δ13C (‰)	-17.0 ± 4.0	-14.5 ± 2.7
		δ15N (‰)	7.8 ± 1.1	8.7 ± 2.5
	Marine animals	δ13C (‰)	-9.0 ± 1.0	-11.4 ± 1.1
		δ15N (‰)	11.7 ± 1.7	14.4 ± 1.2
	Birds	δ13C (‰)	-18.0 ± 1.1	-16.3 ± 2.6
		δ15N (‰)	11.5 ± 0.8	15.2 ± 1.9
	Omnivorous mammals	δ13C (‰)	-16.7 ± 1.5	-17.6 ± 2.5
		δ15N (‰)	12.6 ± 1.0	12.0 ± 3.4
Concentrations	Domestic mammals	100
	Marine animals	100
	Birds	100
	Omnivorous mammals	100

## Sheet: Table S6 FRUITS Output
Table S6. Outputs of the Bayesian mixing model FRUITS (Food Reconstruction Using Isotopic Transferred Signals; version 3.0) on the possible origin of the consumed protein (%; represented by the reported Group) for the cats from Siraf and Qalhât. The Source group Domestic mammals includes sheep and goats for Qalhât and sheep, goats and cattle for Siraf. The Source group Marine animals includes fis…
	Siraf					Qalhât
Group	Mean (%)	Std.	2.5th percentile	Median	97.5th percentile	Mean (%)	Std.	2.5th percentile	Median	97.5th percentile
Domestic mammals	37.4	20.9	2.1	37	78.1	21.5	16.3	0.9	18	61.5
Marine animals	34.5	19.5	2.2	34.7	70.9	41.2	21.4	3	41.6	80.6
Birds	14.2	11.4	0.5	11.5	42.3	21.5	17.6	0.7	17.1	65.3
Omnivorous mammals	13.9	11.6	0.5	11	42.4	15.9	13.5	0.5	12.2	51.3
